# Supplementary material for: Proteomic Analysis of CHIKV-nsP3 Host Interactions in Liver Cells Identifies Novel Interacting Partners
Source: Int J Mol Sci. 2025 Jul 16;26(14):6832. doi: 10.3390/ijms26146832 (PMC12294820; doi:10.3390/ijms26146832)
Supplement: Supplementary file 1 [file ijms-26-06832-s001.zip]

Archive with 1 entries (1 files):
- ijms-3661642-supplementary.pdf
